# Supplementary material for: Facilitation of Hand Proprioceptive Processing in Paraplegic Individuals with Long-Term Wheelchair Sports Training
Source: Brain Sci. 2022 Sep 26;12(10):1295. doi: 10.3390/brainsci12101295 (PMC9599078; doi:10.3390/brainsci12101295)
Supplement: Supplementary file 1 [file brainsci-12-01295-s001.zip]

Archive with 1 entries (1 files):
- brainsci-1878851-supplementary.pdf
